# Supplementary material for: Flight performance of great cormorants Phalacrocorax carbo sinensis suggests sufficient muscle capacity for adaptive speed adjustment
Source: J Exp Biol. 2026 Jan 2;229(1):jeb251056. doi: 10.1242/jeb.251056 (PMC12813668; doi:10.1242/jeb.251056)
Supplement: Dataset 1. [file jexbio-229-251056-Dataset1.csv]

Site	Flock	Eeq	U	H	Ug	T	Uw	Wfrom	Wto	z	Uz	Duration	Behavior
A	1	16.8	16.9	187	14.9	178	3.38	236	56	0.688	-0.0542	17.7	LM
A	1	18.1	18.1	195	16.2	182	4.52	253	73	0.705	-0.138	27.9	LM
A	1	14.7	14.8	210	12.3	196	4.09	256	76	0.705	-0.00221	17	LM
A	1	17	17	194	15.7	181	4.05	259	79	0.693	-0.011	34.3	LM
A	1	17.3	17.3	200	13.5	189	4.7	232	52	3.4	0.0225	22.7	LM
A	2	18.9	18.9	192	15.8	184	4.01	226	46	0.675	-0.011	26.7	LM
A	1	16.6	16.6	203	13.6	194	3.81	238	58	3.63	-0.23	60.3	LM
A	3	17.9	17.8	175	19.7	178	1.96	17	197	40.5	-0.0843	26	LM
A	1	16	15.9	179	16.6	184	1.8	67.3	247.3	21.8	0.348	23.4	LM
A	1	17.7	17.6	204	16.1	206	1.64	182	2	0.686	-0.0067	28.8	LM
A	3	16.1	16.3	191	10.5	195	5.99	183	3	33.5	0.0289	58	LM
A	1	18	18.1	205	16.3	207	1.79	193	13	0.681	0.0117	16.7	LM
A	1	17.8	17.9	194	15.9	196	2.1	179	359	1.01	-0.0134	51.4	LM
A	17	20.8	20.9	194	21	182	4.42	280	100	33.8	-0.154	31.7	LM
A	5	16.5	16.6	186	17	172	4.38	274	94	39.4	0.128	59.6	LM
A	2	17.4	17.4	196	17.9	191	1.6	300	120	0.714	-0.00105	57.2	LM
A	6	16.6	16.7	191	13.8	190	2.94	191	11	5.32	-0.166	82.3	LM
A	1	18	18	192	17.1	185	2.44	258	78	4.19	-0.201	36.8	LM
A	1	20.3	20.3	90.5	21.2	8.07	2.85	255	75	1.55	0.0211	17.4	LM
A	1	18.2	18.2	214	14.6	224	4.58	181	1	1.22	-0.0244	44.7	LM
A	1	19.9	19.9	147	26.6	82.2	7.42	209	29	26.2	0.407	23.9	LM
A	1	16.8	16.6	198	15	183	4.54	257	77	1.21	0.000518	35.2	LM
A	1	16.3	16.2	191	13	181	4.19	223	43	1.76	-0.0229	58.1	LM
A	1	16.9	16.8	191	12.4	183	4.9	212	32	0.7	-0.00107	24.4	LM
A	1	19.9	19.7	145	12.2	181	12.5	109	289	25.1	0.028	59	LM
A	1	16.9	16.6	200	10	199	6.91	203	23	2	0.0157	31.4	LM
A	1	17	16.9	193	14.4	189	2.7	216	36	0.792	0.0158	27.9	LM
A	1	19	18.8	211	12.6	210	6.22	214	34	1.73	0.0132	80.9	LM
A	1	20.4	20.2	205	13.7	200	6.63	214	34	2.14	0.00365	71.5	LM
A	1	17.4	17.6	198	18.8	200	1.48	50	230	0.863	0.0111	25.9	LM
A	4	19.7	19.8	10	20.4	8.4	0.776	142	322	1.25	0.0203	34.2	LM
A	1	17.4	17.7	191	15.6	191	2.1	198	18	1.42	0.0454	21	LM
A	1	19	19.3	204	17.5	205	1.84	198	18	0.879	-0.029	25.6	LM
A	1	16.8	16.9	182	20.7	192	4.99	47	227	9.3	0.4	12	LM
A	4	16.4	16.6	219	17.5	221	1.03	66	246	2.06	0.0168	57.3	LM
A	1	17.3	17.5	190	17.7	190	0.307	55	235	1	0.0278	28	LM
A	1	17.4	17.6	185	18.2	185	0.62	4	184	5.17	0.271	30.2	LM
A	1	16.3	16.4	198	17.5	199	1.19	38.6	218.6	26.1	0.0851	40.8	LM
A	2	20.5	20.1	83.2	14.6	77	5.82	99	279	45.5	-0.0724	21.8	LM
A	3	22.2	21.8	130	17.2	143	6.29	93.4	273.4	65.9	-0.79	17.4	LM
A	1	16.3	16	263	20.4	264	6.52	92.6	272.6	59.5	0.0549	45.2	LM
A	1	13.2	13	226	16.5	242	6.58	94.1	274.1	86.9	0.0146	27.6	LM
A	1	17.2	16.9	212	17.8	224	5.89	33.5	213.5	82.6	0.966	98.6	LM
A	2	21.4	21	71.2	17.9	80.7	4.54	30	210	45.2	-0.0987	17.8	LM
B	3	20	19.8	131	22.7	131	3.02	314	134	34.9	0.311	27.6	LM
B	1	24.7	25	259	12.6	279	15.7	239	59	41.8	-0.077	38	LM
B	33	18.6	18.3	278	19.4	282	1.73	149	329	90.2	-0.0472	42.5	LM
B	3	18.1	18	125	20.5	127	2.61	319	139	48.2	-0.299	18.5	LM
B	1	18.6	18.4	197	14.2	180	6.48	238	58	10.1	0.406	31.8	LM
B	1	16.6	16.4	294	21.5	140	10	231	51	37.7	0.0589	47	LM
B	1	18.2	18	116	17.8	99.3	5.24	195	15	48.5	0.0797	46.7	LM
B	2	19.8	19.6	313	13.9	319	5.98	299	119	13.9	-0.234	64.4	LM
B	4	19.3	19.1	338	18.6	292	4.7	261	81	2.78	-0.0614	27.8	LM
B	2	16.6	16.3	153	17.4	177	7.19	66.2	246.2	56.1	0.0153	80.1	LM
B	1	17.4	17.2	148	20.6	163	5.88	29.9	209.9	18.9	-0.202	41.8	LM
B	1	19	18.7	163	16.5	311	5.24	56.6	236.6	19.5	-0.0603	53.3	LM
B	4	20.3	20	114	17.3	130	5.8	59	239	34.6	-0.0753	52.8	LM
B	1	18.6	18.4	347	16	335	4.09	34.9	214.9	16	-0.375	58.9	LM
B	4	19	18.9	346	18	332	4.52	58	238	3.86	-0.0239	57.2	LM
B	1	18	17.9	236	14.1	329	8.54	46.2	226.2	11.5	-0.229	108.1	LM
B	1	16.3	16.2	345	14	327	5.28	41	221	3.18	-0.0757	62.5	LM
B	1	17.7	17.3	185	19.4	176	3.81	307	127	39	0.0376	72.3	LM
B	11	17.2	16.8	137	14.8	156	6.08	78.1	258.1	26.3	0.0287	125.4	LM
B	6	17.8	17.4	75.9	16.7	342	6.45	77.4	257.4	30.4	-0.0843	78.7	LM
A	8	16	16	194	16	194	0	279	99	3.22	0.102	70.2	M
A	22	16.3	16.4	211	13.5	176	9.94	266	86	27.5	0.19	67.4	M
A	6	16.4	16.4	167	22.8	162	7.19	329	149	91.9	-0.313	53.8	M
A	8	19.4	19.4	223	20.8	207	5.67	319	139	46.7	0.216	51.7	M
A	4	18.9	19	231	12	211	10.3	261	81	66.3	0.0994	188.5	M
A	13	16.3	16.4	195	14.3	184	3.75	245	65	0.96	0.00611	29.2	M
A	2	18.2	18.1	187	18.9	189	1.01	43.5	223.5	15.7	-0.134	44.4	M
A	4	18.3	18.3	190	20.7	190	2.46	9.83	189.83	61.5	-0.0428	120.4	M
A	4	14	14	188	15.7	193	2.13	46.7	226.7	61.6	0.274	58	M
A	16	18.1	18	184	17.2	191	2.46	117	297	54.2	0.0871	62.5	M
A	7	16.6	16.7	180	12.9	186	4.14	163	343	9.47	-0.256	102.6	M
A	20	18.1	18.2	199	15.4	193	3.29	227	47	26.4	0.0252	89.9	M
A	30	17.3	17.2	209	15	193	5.12	265	85	69.9	0.193	55	M
A	25	16.6	16.6	237	12.3	229	4.8	260	80	91	0.469	80.7	M
A	8	16.6	16.5	208	14.6	191	4.8	266	86	38.7	0.0678	41	M
A	56	17.8	17.8	221	13.5	210	5.19	249	69	106	0.167	76.3	M
A	7	15.7	15.8	205	13.8	190	4.68	262	82	54.2	-0.18	52.2	M
A	9	17.1	17.1	205	15.4	196	3.01	257	77	0.796	0.0142	44.4	M
A	11	17.2	17.2	196	15.9	190	2.08	246	66	0.898	0.000887	77.7	M
A	31	17.1	17	207	12.8	191	5.93	243	63	1.44	0.0544	65.8	M
A	8	16.9	16.8	209	14.3	195	4.53	259	79	2.17	-0.0296	88.2	M
A	3	15.7	15.5	179	14.5	191	3.25	114	294	0.88	0.0238	24.3	M
A	1	18.1	17.9	200	17.7	213	4.26	119	299	1.16	0.0406	21.5	M
A	1	15.6	15.4	176	14.7	191	4.01	105	285	0.858	-0.0045	29.5	M
A	1	15.6	15.7	206	13.3	198	3.05	242	62	0.683	-0.2	23.5	M
A	1	18.3	18.6	223	17.5	225	1.3	197	17	1.12	0.0074	30.8	M
A	1	14.9	15.1	190	12.7	179	3.67	229	49	4.04	-0.116	37.7	M
A	1	14.8	15	228	12.1	226	3	237	57	0.975	0.00703	20.9	M
A	1	15.8	16.1	228	13.1	230	3.06	218	38	1.27	-0.0157	28.8	M
A	2	16.5	16.7	217	13.3	218	3.47	213	33	0.9	-0.0115	37.4	M
A	1	16.6	16.7	207	13.9	200	3.49	237	57	0.909	-0.00859	39.7	M
A	2	15.3	15.4	192	12.7	182	3.8	230	50	1.13	0.0143	47.8	M
A	1	18.2	18.2	185	17	197	4.04	118	298	7.03	0.274	25.4	M
A	11	15	15.2	170	16.6	189	5.64	74.4	254.4	72.6	-0.187	69.6	M
A	3	16.5	16.7	178	17	183	1.28	74	254	13.1	-0.0286	43.8	M
B	3	18.7	18.6	170	28.1	174	9.81	2	182	83.9	-0.297	28.4	M
B	5	20	19.7	254	15.6	235	7.06	300	120	16.1	-0.396	51.8	M
B	1	20.3	20.1	163	25.3	148	8.1	287	107	66.3	-0.449	27.2	M
B	6	17.6	17.6	270	17.4	241	8.54	345	165	242	-0.829	121.4	M
B	1	23.8	23.4	171	22.7	157	5.49	247	67	9.33	0.188	30.8	M
B	16	17.3	17.4	246	13.1	248	4.41	240	60	0.7	-0.0112	8.9	M
B	60	16.8	17	224	20	254	9.94	132	312	33.9	0.526	15.8	M
B	2	15.3	15.5	247	9.07	259	6.95	230	50	1.13	-0.00602	71.2	M
B	2	14.8	15	237	7.82	243	7.24	230	50	1.1	0.00478	20.9	M
B	3	15	15.2	220	8.33	210	7.57	233	53	3.22	0.0139	39.6	M
B	1	18.3	18.5	215	9.35	199	9.89	230	50	3.18	-0.0713	24.2	M
B	5	17	16.9	219	10.8	224	6.24	211	31	3.5	0.185	30.5	M
B	16	16.3	16.2	227	10.8	230	5.55	222	42	5.43	0.0237	15.5	M
B	1	20.1	20.1	227	26.7	232	6.96	67.7	247.7	24.2	0.0857	15.5	M
B	13	13.4	13.2	189	19.6	177	7.22	336	156	122	-0.272	68.1	M
B	11	17.5	17.2	238	22.7	215	9.49	352	172	76.2	-0.0176	144.5	M
B	9	15.9	15.7	245	21.1	218	10.1	353	173	111	-0.403	90.2	M
B	25	15.8	15.5	257	17.7	231	7.87	350	170	91.9	-0.499	133.5	M
B	49	20.5	20.1	235	21.9	241	3.07	105	285	15.2	0.0464	79.1	M
B	28	15.3	15.4	223	9.96	220	5.97	229	49	7.47	-0.114	45.7	M
B	6	15.3	15.3	242	11.6	246	3.84	230	50	0.925	-0.0359	14.2	M
B	4	15.4	15.5	235	9.93	235	5.65	235	55	2.09	0.157	26	M
B	9	17.4	17.4	244	11.6	243	5.86	246	66	0.833	-0.00318	11.5	M
B	2	15.8	15.9	216	14.2	233	4.97	157	337	2.08	0.121	36.5	M
B	3	13.1	13.2	214	12	225	2.92	157	337	2.79	0.158	27.8	M
B	1	17	17.2	234	13.4	239	4.04	220	40	0.925	-0.00972	32.2	M
B	13	16.6	16.6	216	11.7	214	5.34	219	39	2.11	0.141	28.2	M
B	20	17.3	17.3	230	23.9	234	6.77	62.7	242.7	82	-0.104	135.4	M
A	2	21.8	21.5	108	15.3	109	6.28	105	285	89.2	-0.364	61.5	SM
A	4	24.1	23.7	100	17.3	104	6.5	91.7	271.7	78.4	-0.413	34.4	SM
B	1	18.3	17.8	126	20.1	119	3.06	260	80	32.1	0.0982	31.6	SM
B	2	19.7	19.3	56	21.4	59.7	2.56	270	90	92.6	0.188	45.9	SM
B	15	16.4	16	17.7	15.8	26.5	2.43	298	118	70.9	0.195	40.1	SM
B	8	22.7	22.4	157	35.6	156	14.2	335	155	41.7	0.219	47.1	SM
B	2	19.5	19.4	261	15.8	267	5.6	314	134	42.5	-0.43	103.9	SM
B	16	15.5	15.3	54.9	16.5	54.7	1.22	206	26	76.8	0.16	120.4	SM
B	9	17.3	16.9	88.5	12.4	104	8.44	89.9	269.9	45.3	0.0774	58.5	SM
B	5	19.9	19.5	140	24.9	139	5.36	318	138	29.6	0.126	21	SM
B	2	19.3	18.9	213	17	75.2	2.67	314	134	1.78	-0.0216	36.9	SM
B	6	14	13.8	287	9.52	288	4.78	318	138	35.1	0.0209	66.6	SM
B	14	19.5	19.3	319	15.2	327	4.68	294	114	2.83	0.0876	35.1	SM
